# Supplementary material for: Association of objectively measured physical activity and sedentary time with arterial stiffness in women with systemic lupus erythematosus with mild disease activity
Source: PLoS One. 2018 Apr 25;13(4):e0196111. doi: 10.1371/journal.pone.0196111 (PMC5919022; doi:10.1371/journal.pone.0196111)
Supplement: S1 File — (XLSX) [file pone.0196111.s001.xlsx]

## Sheet: Database
Age	Educ_level	Duration_SLE	Erythema	Disc_lupus	Photosens	Oral_ulcer	Arthritis	Serositis	Renal	Neurological	Hematological	DNA	ANA	Criteria_SLE	SLEDAI	SDI	HCQ	Immunosup_current	Immunosup_previous	Anti_HTA	Statins	Acceler_WT	Sedentary	Light_PA	Moderate_PA	Vigorous_PA	MVPA	Bouted_MVPA	Total_PA	Weight	BodyFat_perc	WaistCircumf	HipCircumf	Waist_Hip_ratio	BMI	Smoking_habit	HTA	Dyslipemia	Obesity	PWV
22.4559	2	12	0	0	0	1	0	0	0	0	1	0	1	4	0	0	0	0	0	0	0	953.4	411.3	500.9	41.1	0.1	41.3	67	542.1	60.5	44.9	80	103	0.777	27.3	1	0	0	0	5
51.0198	3	14	0	0	0	0	0	1	0	0	0	1	1	4	4	0	1	1	1	0	1	1029.1	592.3	395.9	41	0	41	196	436.9	51.6	27.7	70	88	0.795	20.4	0	0	1	0	6.5
64.0411	2	28	0	0	0	1	1	0	0	0	1	1	1	5	4	0	1	1	1	1	0	915.9	515.9	393.7	6.1	0	6.3	0	400	73.2	50.1	100	108	0.926	33.4	0	1	0	0	9.4
23.5975	3	7	1	0	1	0	0	0	1	0	0	1	1	5	0	0	1	1	1	1	0	921.7	512.3	346.6	58.7	3.7	62.9	144	409.4	68	44	77	105	0.733	25.8	0	0	1	0	5.3
49.3854	2	25	1	0	1	0	1	0	0	0	0	1	1	5	2	2	1	0	1	0	0	947.7	410	501.3	36	0.4	36.4	21	537.7	54	32.6	70	89	0.787	23.1	0	0	0	0	6.3
36.3888	3	8	1	0	1	1	0	0	0	0	0	1	1	5	0	0	1	0	0	0	0	924	301.9	532.1	88.7	0.7	90	139	622.1	55.7	27.6	77	93	0.828	20.5	0	0	0	0	5.4
51.5072	3	2	0	0	0	0	0	1	0	0	0	1	1	4	2	0	1	0	1	0	0	883.4	441.4	384.9	56.9	0.3	57.1	242	442	62.1	33.6	74	103.5	0.715	22.8	0	0	0	0	6.6
36.3121	1	22	1	0	1	0	1	0	1	0	0	1	0	5	0	1	1	1	1	0	0	859.7	243.3	543.7	56.4	14.4	72.7	169	616.4	59.3	39.9	76	97	0.784	25	0	0	0	0	5.3
51.2553	3	16	1	0	0	0	1	1	0	0	0	1	1	5	0	0	1	1	1	0	0	1018.4	411.3	562	44.4	0.7	45.1	72	607.1	70.2	29.7	86	100	0.86	23.7	1	0	0	0	7.3
46.7379	3	4	1	0	1	0	0	0	0	0	1	1	1	5	0	0	1	0	1	0	0	936.9	531.7	369.1	36	0	36	115	405.1	57.1	27.2	76	96	0.792	22.4	0	0	0	0	6.3
22.9377	2	7	0	0	0	0	1	0	1	0	1	0	1	4	4	0	1	1	0	0	0	936.1	481.4	391.6	63.1	0	63.1	207	454.7	60.6	34.8	72	99	0.727	23.1	0	0	0	0	4.8
55.6359	1	23	0	0	1	1	1	0	0	1	1	0	1	6	2	0	0	0	0	0	0	939.1	398	449.7	47.3	43.3	91.4	350	541.1	61.9	28.9	84	94	0.894	22.3	0	0	1	0	7.3
33.4894	3	17	1	0	0	0	1	1	1	0	1	0	1	6	4	0	1	0	1	0	0	859.7	478.3	326.4	49.4	5	55	114	381.4	62.1	26.3	73	95	0.768	21.5	1	0	0	0	5.2
41.1088	2	19	1	0	1	0	0	0	0	0	1	1	1	5	0	0	1	0	0	0	0	845	394.9	424.3	25.9	0	25.9	22	450.1	58.5	29.5	76	96	0.792	22.3	0	0	0	0	6.2
32.6105	3	19	1	0	0	0	1	0	1	0	0	1	1	5	0	0	1	0	1	0	0	916.9	426.9	451.6	37.9	0.6	38.4	38	490	63.8	28.9	83	101	0.822	25.2	0	0	0	0	4.8
20.0931	3	1	1	0	1	0	0	1	1	0	0	1	1	6	0	0	1	1	1	1	0	921.3	519.6	341	60.7	0	60.7	134	401.7	69	40	78	110	0.709	29.3	0	0	0	0	4.4
26.7433	3	13	1	0	1	0	0	1	1	0	0	1	1	6	0	1	1	1	0	1	1	912	385.4	500	26.4	0.1	26.6	33	526.6	62	39.4	78	98	0.796	22.4	0	0	0	0	4.8
31.822	2	4	0	0	0	0	0	0	1	0	0	1	1	4	0	0	1	1	0	0	1	979.1	457.9	472.4	47.6	0.7	48.9	112	521.3	67	40.5	95	105	0.905	25.8	1	0	0	0	5.1
46.9843	3	3	0	0	0	0	1	0	0	0	1	1	1	4	0	0	1	0	0	0	0	944.3	463.9	426.3	54.1	0	54.1	69	480.4	76.5	45.4	94	116	0.81	30.5	0	0	0	0	6
34.7789	2	8	0	0	0	0	1	0	0	0	0	1	1	4	0	0	1	0	0	0	0	921.3	477.3	397.3	45.1	1.6	46.7	49	444	111.2	53	115	136	0.846	44.8	1	0	0	1	5.8
60.2491	2	31	1	0	0	0	1	1	0	0	1	1	1	6	0	3	1	1	0	0	0	838.9	398.3	415.1	25.4	0	25.4	137	440.6	64.2	40.4	85	105	0.81	28.7	0	0	0	0	8.7
38.6064	2	4	0	0	0	0	1	0	1	0	1	1	1	5	0	1	1	1	0	0	0	942.4	359.3	518.3	64.9	0	64.9	182	583.1	58.5	35.5	70	96	0.729	23.1	0	0	0	0	5.7
22.9158	3	2	1	1	0	0	1	0	1	0	0	1	1	6	0	0	1	1	0	1	0	829.1	402.7	381	45.3	0.1	45.4	65	426.4	56.5	37.1	75	88	0.852	22.7	0	0	0	0	4.8
60.7064	3	24	0	0	0	0	0	0	0	1	0	1	1	4	6	3	1	0	0	0	0	949.1	563.7	341.3	44.1	0	44.1	67	385.4	81	40.5	93	113	0.823	29.9	0	0	0	0	8
21.6454	3	10	1	0	0	1	1	0	1	0	0	1	1	6	0	0	1	0	1	1	0	1004.4	493	460	48.9	2.6	51.4	33	511.4	52.9	39	69	89	0.775	23.4	0	0	0	0	4.4
30.883	2	2	0	0	0	0	1	1	0	0	0	1	1	4	4	0	1	0	1	0	0	1045.6	799.9	232.7	13	0	13	0	245.7	70.6	34.8	81	100	0.81	24.1	1	0	0	0	5.7
40.2765	3	6	0	0	1	1	1	0	0	0	0	1	1	5	18	1	1	0	0	1	0	936.7	355.6	531	49.9	0.3	50.1	126	581.1	98.3	53.4	100	120	0.833	37.9	1	1	0	1	6.5
48.5257	1	21	0	1	0	1	1	0	1	0	0	1	1	6	6	0	1	1	1	1	1	982.4	320.1	526.7	135.4	0.1	135.6	268	662.3	67.3	45.2	94	105	0.895	28.5	1	1	1	0	6.7
46.9624	3	0.5	0	0	0	1	1	1	0	1	0	1	1	5	0	1	1	0	0	0	0	869.4	448.3	403.1	18	0	18	47	421.1	59.8	29.3	76	98	0.776	22	0	0	0	0	7.2
30.3326	3	14	0	0	1	1	0	0	1	0	1	1	1	6	2	1	1	1	1	1	0	975.9	499.4	423.1	53.3	0	53.3	227	476.4	57.9	32.2	82	94	0.872	22.3	0	1	0	0	4.6
36.7173	3	8	0	0	0	0	1	0	1	0	0	1	1	4	0	0	1	1	0	1	0	891	359	470.7	45.1	16.1	61.3	144	532	50.8	24.7	70	93.5	0.749	20.1	0	1	0	0	5.3
70.7871	2	5	0	0	0	1	1	0	0	0	0	1	1	4	0	1	1	0	0	0	0	1027.3	532.1	464.7	30.3	0.1	30.4	137	495.1	69.6	48	95	111	0.856	30.3	0	0	0	1	10.4
46.2286	2	18	1	0	0	0	1	1	0	0	1	0	1	5	0	0	1	0	0	0	1	962.1	347	514.1	97.4	3.6	101	392	615.1	57.4	24.5	77	92	0.837	23.9	1	0	1	0	6.6
23.3621	1	5	0	0	0	0	0	0	0	0	1	1	1	4	0	0	0	0	0	0	0	859.7	478.1	345	31.6	4.9	36.6	104	381.6	69.1	44.7	89	101	0.881	26	0	0	0	0	4.8
20.8597	3	2	0	0	0	1	1	1	0	0	1	1	1	6	0	1	1	1	1	0	0	889.7	519.9	337	32.7	0.1	32.9	22	369.9	59.3	44	79	96	0.823	25.2	0	0	0	0	4.8
35.05	3	2	1	0	1	0	1	0	0	0	0	1	1	5	12	0	1	0	1	0	0	981.1	503	442.1	34.1	1.9	36	82	478.1	82.9	34.2	87	111	0.784	24.9	0	0	0	0	5.6
59.5838	2	33	1	0	0	0	1	0	0	1	0	0	1	4	4	4	0	1	1	1	1	700.1	453.1	236.4	10.6	0	10.6	0	247	56.2	37.6	85	93	0.914	21.4	1	1	1	0	7.8
52.7858	3	10	1	0	0	0	1	1	0	0	0	1	1	5	0	0	1	0	0	1	0	886.1	550.9	324.6	10.7	0	10.7	0	335.3	106.5	52.4	113	125	0.904	41.3	0	1	0	1	8.4
52.23	2	29	0	0	0	0	1	0	0	0	1	1	1	4	0	0	1	0	0	0	0	1016	562.9	282.4	170.1	0.6	170.7	939	453.1	67.4	44.3	92	103	0.893	29.2	0	0	0	0	7.1
34.6366	2	16	1	0	0	0	1	0	1	0	0	1	1	5	0	0	1	1	1	1	1	962.3	359	525.3	69.7	5	78	279	603.3	57.2	26.2	78	98	0.796	22.5	0	0	1	0	5.7
33.8946	3	0.5	0	0	0	1	0	1	0	0	1	1	1	5	12	0	1	1	0	0	0	899.9	425	449	25.9	0	25.9	26	474.9	67	39.5	84	97	0.866	29	0	0	0	0	5.1
29.1636	3	4	0	0	0	0	1	0	1	0	0	1	1	4	0	0	1	1	0	0	0	908.6	624.6	245	37.3	1.7	39	87	284	66.6	34	77	98	0.786	23.5	1	1	0	0	5
54.2423	2	9	1	0	1	1	0	0	1	0	1	1	1	7	6	0	1	0	0	0	0	988.9	216.1	691.1	81.4	0.1	81.6	227	772.7	57.7	22.6	77	87	0.885	23.1	1	0	0	0	7.5
29.5551	3	6	1	1	1	0	0	0	0	0	1	1	1	6	0	0	1	0	0	0	0	919.4	582	308	29.4	0	29.4	36	337.4	60.4	29.6	76	90	0.844	24.5	1	0	0	0	4.6
69.8973	2	16	0	0	0	0	0	0	0	0	1	1	1	4	0	1	1	0	0	1	0	986.4	300.3	599.4	79.3	7.4	86.7	205	686.1	60.3	16.5	90	96	0.938	25.4	0	0	0	0	9.2
53.8891	3	4	0	0	0	0	0	0	0	0	1	1	1	4	0	1	1	0	0	0	0	1018.4	532.1	459.4	26.9	0	26.9	49	486.3	81.4	35	98	102	0.961	30.3	0	0	1	1	7.2
53.9247	2	27	1	0	0	0	1	1	1	0	0	1	1	6	0	0	1	1	1	1	1	790.3	374.1	371.1	45	0	45	175	416.1	76.6	49.5	95	112	0.848	31.9	0	0	0	1	7.2

## Sheet: Labels
Age	Age: years
Educ_level	Educational level: No education: 1; Primary and secondary education: 2; Higher education: 3.
Duration_SLE	Years of evolution of Systemic Lupus Erythematosus
Erythema	Erythema classification criterion: Yes:1; No:0
Disc_lupus	Discoid lupus classification criterion: Yes:1; No:0.
Fotosens	Fotosensitivity classification criterion: Yes:1; No:0
Oral_ulcer	Oral ulcer classification criterion: Yes:1; No:0
Arthritis	Arthritis classification criterion: Yes:1; No:0
Serositis	Serositis classification criterion: Yes:1; No:0
Renal	Classification criterion renal affectation: Yes:1; No:0
Neurological	Classification criterion neurological affectation: Yes:1; No:0
Hematological	Classification criterion hematological affectation: Yes:1; No:0
DNA	Anti-DNA positivity classification criterion: Yes:1; No:0
ANA	ANA positivity classification criterion: Yes:1; No:0
Criteria_SLE	Number of diagnostic criteria for Systemic Lupus Erythematosus
SLEDAI	Score in Systemic Lupus Erythematosus Disease Activity Index
SDI	Score in Damage Index for Systemic Lupus Erythematosus
HCQ	Hydroxychloroquine consumption at present
Immunosup_current	Immunosuppressants consumption (current): Yes:1; No:0
Immunosup_previous	Immunosuppressants consumption (previous): Yes:1; No:0
Anti_HTA	Antihypertensive consumption: Yes:1; No:0
Statins	Statins consumption: Yes:1; No:0.
Acceler_WT	Accelerometer-wear time (min/day)
Sedentary	Sedentary time (min/day)
Light_PA	Light physical activity (min/day)
Moderate_PA	Moderate physical activity (min/day)
Vigorous_PA	Vigorous physical activity (min/day)
MVPA	Moderate to vigorous physical activity (min/day)
Bouted_MVPA	Time in moderate to vigorous physical activity bouts (min/week)
Total_PA	Total physical activity (min/day)
Weight	Body composition Weight (kg)
BodyFat_perc	Body composition Fat percentage (%)
WaistCircumf	Body composition Waist circumference (cm)
HipCircumf	Body composition Hip circumference (cm)
Waist_Hip_ratio	Body composition Waist/Hip ratio
BMI	Body composition Body mass index (kg/m2)
Smoking_habit	Smoking habit: Yes:1; No:0
HTA	Hypertension: Yes:1; No:0
Dyslipemia	Dyslipemia: Yes:1; No:0
Obesity	Obesity: Yes:1; No:0
PWV	Pulse wave velocity (m/s)
